# Supplementary material for: Long-acting capsid inhibitor protects macaques from repeat SHIV challenges
Source: Nature. 2021 Dec 7;601(7894):612–6. doi: 10.1038/s41586-021-04279-4 (PMC8753592; doi:10.1038/s41586-021-04279-4)
Supplement: Supplementary file 2 — Source Data Fig. 1 [file 41586_2021_4279_MOESM2_ESM.xlsx]

## Sheet: Antiviral EC50, EC95
		SHIV162P3-rhPBMC-EC50 (nM)*					GS-CA1	% Virus Production (Experiment 1)
	Experiment	GS-CA1	LEN	BIC			Conc [nM]	n1	n2	n3	MEAN	STDEV
	n1	0.719	0.494	1.77			25	0.0863327	-0.742462	-0.503869	-0.386666	0.426647
	n2	0.777	0.27	1.85			8.33333	0.764437	-0.340622	-0.189932	0.0779611	0.599261
	n3	0.868	0.23	0.553			2.77778	-0.328064	0.0863327	0.40027	0.0528461	0.36532
	n4	0.535	0.693	1.25			0.925926	18.9979	22.8154	48.5331	30.1155	16.064
	n5	0.74	0.43	2.26			0.308642	77.3902	113.87	89.9854	93.7485	18.5286
	n6	0.661	0.37	0.78			0.102881	127.495	124.343	78.985	110.274	27.1429
	n7	0.714	0.26	0.903			0.0342936	106.097	77.7921	72.3045	85.3977	18.1346	EC50 (nM)
	Mean	0.716286	0.392429	1.338			0.0114312	117.537	112.476	116.683	115.565	2.70913	0.719
	SD	0.102632	0.164055	0.635533			*representative data plotted in Fig1a
	*SIV p27 ELISA readout, day 7 post-infection						GS-CA1	% Virus Production (Experiment 2)
							Conc [nM]	n1	n2	n3	MEAN	STDEV
		GS-CA1					25	-0.0465486	-0.0193006	0.798138	0.244096	0.480008
	Hill Slope (n)	3.03					8.33333	1.7609	0.961626	0.516576	1.0797	0.630509
	EC95 (nM)	1.89285					2.77778	0.407584	2.06971	2.34219	1.60649	1.04719
							0.925926	64.5039	36.8835	36.0933	45.8269	16.1795
							0.308642	75.1941	74.1678	102.106	83.8227	15.8422
							0.102881	79.2087	73.2595	102.896	85.1215	15.6781
							0.0342936	135.676	114.458	74.9126	108.349	30.8388	EC50 (nM)
							0.0114312	121.625	103.923	99.1996	108.249	11.822	0.777
							GS-CA1	% Virus Production (Experiment 3)
							Conc [nM]	n1	n2	n3	MEAN	STDEV
							25	-0.275615	0.1635	0.275615	0.0545002	0.291332
							8.33333	0.425101	0.705388	0.144815	0.425101	0.280287
							2.77778	1.77048	1.54625	2.04142	1.78605	0.247953
							0.925926	39.2822	31.3407	20.2787	30.3005	9.54432
							0.308642	148.715	101.786	120.135	123.546	23.6498
							0.102881	118.211	129.534	151.995	133.247	17.1951
							0.0342936	116.183	105.019	180.976	134.059	41.0129	EC50 (nM)
							0.0114312	92.9103	126.638	159.889	126.479	33.4898	0.868
							GS-CA1	% Virus Production (Experiment 4)
							Conc [nM]	n1	n2	n3	MEAN	STDEV
							25	0.980312	0.433875	-0.106422	0.435922	0.54337
							8.33333	0.0163726	0.261962	1.39781	0.558716	0.736982
							2.77778	0.489133	2.20212	1.36712	1.35279	0.856584
							0.925926	16.17	18.3865	22.6966	19.0844	3.31877
							0.308642	72.0539	78.1875	93.9421	81.3945	11.291
							0.102881	105.092	81.6319	98.5776	95.1005	12.1103
							0.0342936	77.6534	64.2565	88.6865	76.8655	12.2341	EC50 (nM)
							0.0114312	82.2459	121.35	87.8761	97.1573	21.1397	0.535
							GS-CA1	% Virus Production (Experiment 5)
							Conc [nM]	n1	n2	n3	MEAN	STDEV
							25	0.119659	0.292192	0.0640039	0.158618	0.118978
							8.33333	0.219839	0.68178	0.141922	0.347847	0.291807
							2.77778	0.759698	0.798657	1.91733	1.15856	0.657403
							0.925926	69.5666	13.6996	22.4654	35.2439	30.0458
							0.308642	102.526	108.525	66.4833	92.5115	22.7399
							0.102881	121.415	75.544	71.1027	89.354	27.8546
							0.0342936	81.6717	53.0982	92.6859	75.8186	20.4326	EC50 (nM)
							0.0114312	87.343	68.2532	93.0755	82.8906	12.9964	0.74
							GS-CA1	% Virus Production (Experiment 6)
							Conc [nM]	n1	n2	n3	MEAN	STDEV
							25	-0.140955	1.2728	0.894116	0.67532	0.731833
							8.33333	1.26018	2.40885	1.95443	1.87449	0.578496
							2.77778	2.1564	2.49721	3.1536	2.6024	0.506855
							0.925926	15.1074	30.2548	21.0275	22.1299	7.63362
							0.308642	133.421	83.2327	67.1891	94.6143	34.5517
							0.102881	106.168	94.1641	95.6535	98.662	6.54322
							0.0342936	100.072	113.325	84.2804	99.2258	14.541	EC50 (nM)
							0.0114312	128.978	140.212	95.1865	121.459	23.4356	0.661
							GS-CA1	% Virus Production (Experiment 7)
							Conc [nM]	n1	n2	n3	MEAN	STDEV
							25	-0.0427465	1.02805	-0.106866	0.292813	0.637542
							8.33333	-0.0555704	1.214	0.0341972	0.397542	0.708496
							2.77778	1.09217	1.19476	1.54742	1.27812	0.238797
							0.925926	37.3839	17.7633	15.5127	23.5533	12.0304
							0.308642	60.3965	66.039	54.6129	60.3495	5.71321
							0.102881	63.9359	67.6805	70.1427	67.253	3.12539
							0.0342936	46.0337	63.3011	77.4203	62.2517	15.7196	EC50 (nM)
							0.0114312	64.2693	61.8841	78.382	68.1785	8.91668	0.714

## Sheet: Equilibrium Dialysis Shifts
	10% Indian rhesus monkey plasma against CCM
	Ratio	Mean (Ratio)	Mean (%Recovery)
	1.82499
	1.31163
	1.59301	1.57655	59.9392
	CCM = cell culture media containing 10% FBS
	x10 =	15.7655	rhesus plasma shift
	EC95 (nM)	1.89285
	Rhesus plasma shift	15.7655
	1x paEC95 (nM)	29.8417
	6x pa EC95 (nM)	179.05

## Sheet: Rhesus GS-CA1 PK
		Rhesus Group 1	Rhesus Group 2		Weeks post dose	GS-CA1 100 mg/kg		GS-CA1 300 mg/kg
	Dosing Concentration (mg/mL)	300	300			Rhesus 1	Rhesus 2	Rhesus 3	Rhesus 4	Rhesus 5
	Dosing Volume (mL/kg)	0.33	1		0	0	0	0	0	0
	Dose (mg/kg)	100	300		0.006	41.2	93.2	68.8	74.8	53.9
	AUC0-24h (µM•h)	19.3	25.2 ± 10.2		0.018	202	240	137	203	314
	AUC0-168h (µM•h)	147	26.4 ± 62.4		0.047	436	588	205	325	1054
	AUC0-336h (µM•h)	198	434 ± 114		0.143	1206	2054	3062	1232	2737
	AUC0-1008h (µM•h)	279	819 ± 77		0.286	1159	2247	3422	1597	1786
	AUC0-1344h (µM•h)	298	936 ± 91		0.429	910	1217	1999	1984	1345
	AUC0-1680h (µM•h)	310	1006 ± 109		0.571	487	649	1920	1342	1428
	AUCinf(µM•h)	333	1115 ± 126		1	353	448	1310	938	936
	t1/2 (days)	25	23.2 ± 2.8		2	163	254	1435	680	798
	Cmax (µM)	1727	2.71 ± 0.72		3	114	125	467	939	816
	Tmax (h)	36	48.0 ± 24.0		4	138	115	338	461	659
	F (based on AUCinf)	0.92	104 ± 12%		5	93.4	92.7	226	377	512
		n=2	n=3		6	84.9	65.1	291	348	602
					8	36.4	43.2	198	243	396
					10	40.7	23.6	109	116	206
					12	18	11.5	56.5	98.6	116
					14	15.5	6.3	43.8	66.9	71.3
					16	10.4	5.1	19.3	37.8	64.2
					18	10.7	2.4	10	26.3	22.2
