# Supplementary material for: Long-acting capsid inhibitor protects macaques from repeat SHIV challenges
Source: Nature. 2021 Dec 7;601(7894):612–6. doi: 10.1038/s41586-021-04279-4 (PMC8753592; doi:10.1038/s41586-021-04279-4)
Supplement: Supplementary file 3 — Source Data Fig. 2 [file 41586_2021_4279_MOESM3_ESM.xlsx]

## Sheet: Fig. 2b
Plasma GS-CA1 (nM)
Study group	Animal ID	Week 1	Week 2	Week 3	Week 4	Week 5	Week 6	Week 7	Week 8	Week 9	Week 10	Week 11	Week 12	Week 13	Week 14	Week 15	Week 16	Week 17	Week 18	Week 19	Week 20	Week 21	Week 22	Week 23	Week 24
GS-CA1 150mg/kg	12-077	3112.4	2107.99	751.15	538.14	333.46	164.24	139.14	117.65	80.39	71.29	51.13	56	48.2	41.88	38.57	11.32	11.67	17.45	26.67	15.93	3.91	2	1.06	2.28
	12-120	2515.88	2027.37	1370.65	447.86	449.04	313.35	249.92	160.15	134.53	143.77	71.46	122.09	62.92	89.43	44.35	27.66	20.8	26.6	23.66	26.89	7.83	5.84	3.85	3.82
	K212	761.71	1058.77	334.48	225.23	141.28	81.89	68.8	80.45	64.84	40.65	23.98	35.07	42.14	23.2	22.39	12.82	13.83	9.89	14.78	11.3	3.15	1.85	1.48	2.11
	K289	881.7	1219.47	208.6	165.1	113.5	78.22	45.78	55.63	24.54	34.92	12.35	15.87	9.51	7	4.16	1.61	1.22	1.7	2.45	1.35	1	1	1	1
	K342	687.72	772.74	196.6	67.54	95.4	94.45	64.92	81.64	26.69	30.22	18.52	20.76	14.42	12.98	9.5	6.13	5.08	4.55	4.87	3.73	1	1	1	1
	K394	899.55	1188.65	497.91	153.01	181.45	238.73	104	126.07	74.21	50.06	28.74	46.73	44.36	34.07	17.38	12.74	16.54	11.37	19.32	17.47	4.49	3.38	2.14	4.67
	K653	682.28	785.09	268.8	236.71	86.54	84.2	58.28	152.23	60.58	64.16	29.18	64.14	69.19	37.18	37.73	17.69	20.95	21.96	31.14	23.39	6.46	6.86	3.4	4.61
	K734	607.28	1097.4	333.73	181.28	202.79	202.04	136.23	170.61	79.54	94.96	53.1	60.15	42.95	42.14	25.05	12.49	14.29	14.77	16.18	12.31	2.59	2.53	1.2	1.83
GS-CA1 300mg/kg	12-041	6745.1	5020.82	1253.58	743.3	556.02	395.92	342.71	287.02	146.99	131	96.21	83.36	66.2	62.7	45.37	26.06	22.7	33.14	41.41	25.1	13.1	9.23	7.16	6.55
	12-056	5527.81	1944.23	941.93	863.19	402.12	369.69	179.75	209.19	126.8	72.85	31.54	52.67	32.01	39.51	31.84	21.9	16.57	13.56	14.88	13.16	4.74	3.77	2.69	2.72
	DGE2	3173.56	2465.66	1003.46	663.58	486.51	282.5	260.83	239.58	131.46	69.86	50.2	93.47	73.76	82.73	47.7	27.7	27.76	30.17	69.82	46.61	11.2	10.4	7.58	10.3
	J928	2250.56	1332.35	894.45	529.86	395.27	382.44	339.37	319.17	82.73	54.53	50.03	85.26	74.07	93.72	47.41	23.64	26.06	25.35	46.95	34.18	9.27	6.6	5.41	5.77
	K486	1571.81	2066.12	508.47	358.71	265.76	161.43	180.41	140.45	87.54	98.13	60.16	65.93	43.01	44.99	46.82	20.26	20.51	35.49	28.95	32.72	9.56	9.38	6.2	6.9
	K488	7818.17	3982.53	1653.88	724.82	522.82	241.65	131.88	378.49	177.38	116.65	93.91	84.23	66.16	84.64	46.22	34.03	24.33	27.53	44.98	41.86	8.58	8.89	5.6	7.12
	K621	2215.11	1948.63	632.49	416.16	267.83	272.87	157.56	155.27	103.79	106.49	52.24	74.51	46.75	41.4	29.22	14.71	12.8	17.91	17.38	12.28	3.77	3.44	1.57	1.32
	K637	1943.85	1830.01	741.55	362.21	377.26	350.17	306.88	225.76	122.13	114.46	72.29	101.46	76.93	86.17	49.88	29.78	38.1	47.6	40.91	43.8	14.4	9.91	9.56	10.7

## Sheet: Fig. 2c
Plasma SHIV viral load (gag RNA copies per ml)
Study group	Animal ID	Week 1	Week 2	Week 3	Week 4	Week 5	Week 6	Week 7	Week 8	Week 9	Week 10	Week 11	Week 12	Week 13	Week 14	Week 15	Week 16	Week 17	Week 18	Week 19	Week 20	Week 21	Week 22	Week 23	Week 24
Vehicle control	12-077	200	200	200	200	200	200	200	200	200	200	200	200	2759968	344896	48735	72239	115509	29821	16927	8116	3522	200	1813	9911
	12-120	200	13873	1632119	81207	26307	13188	16637	3622	2883	3095	297	200	200	425	200	283	200	200	200	200	200	200	200	200
	K212	200	200	200	200	200	200	200	200	200	200	200	200	200	200	296	4069812	815223	816205	213008	33467	13846	1994	2378	268
	K289	200	29315	37364758	1783106	483765	281187	16637	553396	269413	178663	44474	66257	187210	107525	24932	58464	31321	56191	30838	4007	26107	6879	4638	3394
	K342	200	200	200	200	200	200	200	200	200	200	200	200	200	1170389	8666473	1053090	76010	123554	44625	11679	34783	5066	5174	2342
	K394	200	200	200	200	200	200	76022	12704729	3340841	2515944	1057665	2478517	5011319	3429659	1156044	2086495	2218364	2389443	1032416	237569	1471698	1511821	883013	450438
	K653	200	200	200	200	200	200	200	229	2100477	888762	224614	108109	40333	2103	200	2243	18279	200	200	200	200	200	200	200
	K734	200	670	3813187	94473	150816	6408	2611	208	200	200	339	200	266	200	515	405	200	200	200	200	200	200	200	200
GS-CA1 150mg/kg	12-077	200	200	200	200	200	200	200	200	200	200	200	200	200	200	200	43433	28104	8535	2197	200	200	200	200	200
	12-120	200	200	200	200	200	200	200	200	200	200	200	200	200	200	200	200	200	200	200	200	200	200	200	200
	K212	200	200	200	200	200	200	200	200	200	200	200	200	200	200	200	144532	128422	144695	23783	533	200	200	200	200
	K289	200	200	200	200	200	200	200	200	200	200	200	200	4495324	192698	1636073	37186	4020	18625	733	294	8674	2557	1150	724
	K342	200	200	200	200	200	200	200	200	200	200	2317	1251253	15543	302527	41252	15508	5872	13017	4607	1229	2199	493	1806	1367
	K394	200	200	200	200	200	200	200	200	200	200	200	200	200	14481	436449	62513	1974	2250	1586	200	200	200	218	200
	K653	200	200	200	200	200	200	200	200	200	200	200	200	200	200	200	200	200	200	200	200	200	200	200	200
	K734	200	200	200	200	200	200	200	200	200	200	200	200	200	200	200	200	76901	14905	872	200	200	200	200	200
GS-CA1 300mg/kg	12-041	200	200	200	200	200	200	200	200	200	200	200	200	200	200	200	200	9063	200	200	200	200	200	200	200
	12-056	200	200	200	200	200	200	200	200	200	200	200	200	200	200	200	200	13193	6116	200	200	200	200	200	200
	DGE2	200	200	200	200	200	200	200	200	200	200	200	200	200	200	200	200	200	200	200	200	200	200	200	200
	J928	200	200	200	200	200	200	200	200	200	200	200	200	200	200	200	200	200	200	200	200	200	200	200	200
	K486	200	200	200	200	200	200	200	200	200	200	200	200	200	200	200	200	200	200	200	200	200	200	200	200
	K488	200	200	200	200	200	200	200	200	200	200	200	200	200	200	200	200	200	200	200	200	200	200	200	200
	K621	200	200	200	200	200	200	200	200	200	200	200	200	200	200	200	200	13143	1633235	123639	17958	61496	30155	50155	19362
	K637	200	200	200	200	200	200	200	200	200	200	200	200	200	200	200	200	200	200	200	200	200	200	200	200
